# Supplementary material for: Factors Associated with COVID-19 Vaccine Hesitancy after Implementation of a Mass Vaccination Campaign
Source: Vaccines (Basel). 2022 Feb 12;10(2):281. doi: 10.3390/vaccines10020281 (PMC8879669; doi:10.3390/vaccines10020281)
Supplement: Supplementary file 1 [file vaccines-10-00281-s001.zip]

Archive with 1 entries (1 files):
- vaccines-1558190-supplementary.pdf
